# Supplementary material for: Global Contraceptive Failure Rates: Who Is Most at Risk?
Source: Stud Fam Plann. 2019 Feb 21;50(1):3–24. doi: 10.1111/sifp.12085 (PMC6594038; doi:10.1111/sifp.12085)
Supplement: Supplementary file 1 — Appendix Tables 1–4 [file SIFP-50-3-s001.xlsx]

## Sheet: Tab1_orig
Table 1: 12-month contraceptive failure rates by contraceptive method and sociodemographic characteristics, pooled data from 16 DHS surveys
	Contraceptive Pill					IUD					Injection					Condom					Withdrawal					Periodic Abstinence					Implant
	Failure rate	(95% CI)		Number of episodes		Failure rate	(95% CI)		Number of episodes		Failure rate	(95% CI)		Number of episodes		Failure rate	(95% CI)		Number of episodes		Failure rate	(95% CI)		Number of episodes		Failure rate	(95% CI)		Number of episodes		Failure rate	(95% CI)		Number of episodes
Age groups
15-19	7.87244	6.78833	9.12105	5731		2.60707	1.58708	4.2682	772		2.80127	2.19033	3.57949	4737		12.9386	10.7844	15.4844	5558		25.0737	21.8056	28.7352	2316		23.2242	19.5971	27.4003	1246		0.25244	0.0498973	1.2719	349
20-24	6.76046	5.90203	7.73852	9209		1.82518	1.10193	3.01586	2365		2.12705	1.66132	2.72152	7138		10.3711	8.16432	13.1304	4495		21.9229	19.1179	25.0718	3347		23.0369	19.7507	26.7726	1635					630
25-29	5.94873	5.09918	6.93456	7839		0.901272	0.604839	1.342	2549		1.66561	1.26114	2.19833	5802		8.04942	6.32779	10.2133	3161		17.9105	15.497	20.6517	3185		23.568	20.0126	27.6384	1691		0.884708	0.237699	3.26383	564
30-34	5.95257	4.95255	7.14681	4847		1.14152	0.663916	1.95929	1748		2.26798	1.5337	3.34778	3620		6.16705	4.20311	9.00455	2066		12.8949	10.8441	15.2991	2135		17.5277	13.881	22.0031	1467		0.330438	0.127798	0.853013	375
35-39	5.75188	4.4882	7.35741	2567		0.466448	0.218565	0.994059	945		1.53425	0.946578	2.48218	2050		4.38859	2.55475	7.48725	1281		11.6498	8.97265	15.0571	1310		12.9526	10.2999	16.2242	1068					201
40+	1.96956	1.21424	3.18709	1284		0.0158981	0.000438797	0.574441	400		0.795042	0.23004	2.72864	1107		1.17489	0.567163	2.42581	815		4.06421	2.1788	7.51722	865		6.09514	3.86632	9.54349	752					100
Highest education level
No education	6.8666	5.80137	8.11885	3380		0.313307	0.0750772	1.30253	659		2.14014	1.34175	3.40535	2129		6.08849	3.30077	11.0917	325		13.2216	10.1769	17.0869	772		17.067	13.155	21.9867	505		0.66564	0.282006	1.56705	214
Primary education	6.03547	5.23533	6.95335	9255		1.62161	0.882336	2.97096	1762		1.37328	1.07898	1.74714	9277		7.47584	5.78688	9.63197	3283		15.2887	13.6705	17.0787	4346		17.577	15.1928	20.2885	2271		0.0529258	0.00743482	0.376236	696
Secondary + education	6.33204	5.73432	6.98972	18842		1.16691	0.897299	1.51692	6358		2.56744	2.15244	3.06119	13048		8.89883	7.80606	10.136	13768		18.8118	16.8523	20.9691	8040		19.8559	17.7815	22.1382	5083		0.432526	0.117672	1.58313	1309
Socioeconomic status
Poorest 60%	7.27412	6.63024	7.97781	19457		1.21168	0.837141	1.7523	5019		2.04874	1.75629	2.38929	17437		10.7627	9.18772	12.5884	9595		17.8402	16.136	19.7023	8657		19.9045	17.9271	22.0691	4980		0.255278	0.0528329	1.22867	1243
Richest 40%	5.0342	4.44658	5.69712	12020		1.17878	0.835414	1.6621	3760		1.89882	1.43765	2.50605	7017		6.97846	5.91984	8.21798	7781		16.3443	14.3219	18.62	4501		17.9095	15.6032	20.5132	2879		0.372303	0.0976189	1.41441	976
Contraceptive intention
Spacing	6.68076	6.09567	7.3198	19789		1.64059	1.20338	2.23483	4805		1.94736	1.63501	2.31868	14315		9.44975	8.28942	10.7627	12962		19.5228	17.8058	21.3828	8947		22.3732	20.3481	24.567	4801		0.252054	0.0470118	1.34535	1194
Limiting	5.73745	5.07901	6.4783	11688		0.666211	0.438228	1.01219	3974		2.0527	1.63934	2.56891	10139		6.39468	4.95993	8.22616	4414		12.9723	11.3533	14.8022	4211		13.8119	11.6058	16.3969	3058		0.386214	0.107989	1.37631	1025
Marital status
Never married	4.68305	3.5321	6.19682	2638		3.07408	1.43945	6.50273	215		2.87326	2.14108	3.85086	3123		7.21122	6.03359	8.60797	6711		27.0805	21.4425	33.8517	1775		18.2776	15.076	22.0659	1297		0.0592972	0.00169314	2.05648	317
Ever married	6.40378	5.93473	6.90852	28839		1.17164	0.901656	1.52183	8564		1.92156	1.65376	2.23224	21331		8.94651	7.80846	10.241	10665		16.6747	15.4102	18.0315	11383		19.0548	17.3646	20.8878	6562		0.34011	0.120194	0.960462	1902
poorest	8.42111	7.13058	9.93245	5966		0.919	0.45643	1.846	1453		1.70796	1.30827	2.22836	6116		10.1332	7.75174	13.1923	2324		17.0891	14.673	19.8547	3005		20.0668	16.8695	23.7785	1775		0.192232	0.0305874	1.20297	303
second	7.01441	6.1023	8.05691	6864		1.76599	0.949242	3.27376	1733		2.30795	1.75616	3.03041	6154		10.2313	7.83808	13.3009	3462		19.3621	16.4598	22.7029	2916		22.9524	19.0583	27.4977	1667					443
middle	6.62662	5.60151	7.83142	6627		0.903818	0.565125	1.44402	1833		2.11869	1.63822	2.73811	5167		11.4542	8.8663	14.7341	3809		17.0696	14.8293	19.6077	2736		16.9367	14.0059	20.4045	1538		0.495696	0.0776212	3.13006	497
fourth	5.06547	4.32016	5.93533	6281		1.22568	0.7588	1.97696	1797		1.8004	1.21857	2.65627	4100		8.03614	6.45665	9.98093	3832		17.4575	14.4893	20.9555	2483		18.6602	15.5236	22.3421	1398		0.339964	0.0638024	1.80065	496
highest	4.99492	4.1148	6.05726	5739		1.13994	0.695302	1.86622	1963		2.01549	1.32751	3.05445	2917		6.18512	4.83781	7.8918	3949		15.0709	12.4593	18.1706	2018		17.3477	14.3047	20.9547	1481		0.400965	0.180684	0.888603	480
Total	6.32277	5.87002	6.80917	31477		1.19525	0.926459	1.54142	8779		1.99529	1.73931	2.2885	24454		8.5511	7.62425	9.58465	17376		17.2582	15.9269	18.6878	13158		18.9742	17.4264	20.6415	7859		0.314412	0.113066	0.872742	2219
Age groups
15-19	7.9	(6.8 - 9.1)		5731		2.6	(1.6 - 4.3)		772		2.8	(2.2 - 3.6)		4737		12.9	(10.8 - 15.5)		5558		25.1	(21.8 - 28.7)		2316		23.2	(19.6 - 27.4)		1246		0.3	(0 - 1.3)		349
20-24	6.8	(5.9 - 7.7)		9209		1.8	(1.1 - 3)		2365		2.1	(1.7 - 2.7)		7138		10.4	(8.2 - 13.1)		4495		21.9	(19.1 - 25.1)		3347		23	(19.8 - 26.8)		1635		-	-		630
25-29	5.9	(5.1 - 6.9)		7839		0.9	(0.6 - 1.3)		2549		1.7	(1.3 - 2.2)		5802		8	(6.3 - 10.2)		3161		17.9	(15.5 - 20.7)		3185		23.6	(20 - 27.6)		1691		0.9	(0.2 - 3.3)		564
30-34	6	(5 - 7.1)		4847		1.1	(0.7 - 2)		1748		2.3	(1.5 - 3.3)		3620		6.2	(4.2 - 9)		2066		12.9	(10.8 - 15.3)		2135		17.5	(13.9 - 22)		1467		0.3	(0.1 - 0.9)		375
35-39	5.8	(4.5 - 7.4)		2567		0.5	(0.2 - 1)		945		1.5	(0.9 - 2.5)		2050		4.4	(2.6 - 7.5)		1281		11.6	(9 - 15.1)		1310		13	(10.3 - 16.2)		1068		-	-		201
40+	2	(1.2 - 3.2)		1284		0	(0 - 0.6)		400		0.8	(0.2 - 2.7)		1107		1.2	(0.6 - 2.4)		815		4.1	(2.2 - 7.5)		865		6.1	(3.9 - 9.5)		752		-	-		100
Highest education level
No education	6.9	(5.8 - 8.1)		3380		0.3	(0.1 - 1.3)		659		2.1	(1.3 - 3.4)		2129		6.1	(3.3 - 11.1)		325		13.2	(10.2 - 17.1)		772		17.1	(13.2 - 22)		505		0.7	(0.3 - 1.6)		214
Primary education	6	(5.2 - 7)		9255		1.6	(0.9 - 3)		1762		1.4	(1.1 - 1.7)		9277		7.5	(5.8 - 9.6)		3283		15.3	(13.7 - 17.1)		4346		17.6	(15.2 - 20.3)		2271		0.1	(0 - 0.4)		696
Secondary + education	6.3	(5.7 - 7)		18842		1.2	(0.9 - 1.5)		6358		2.6	(2.2 - 3.1)		13048		8.9	(7.8 - 10.1)		13768		18.8	(16.9 - 21)		8040		19.9	(17.8 - 22.1)		5083		0.4	(0.1 - 1.6)		1309
Socioeconomic status
Poorest 60%	7.3	(6.6 - 8)		19457		1.2	(0.8 - 1.8)		5019		2	(1.8 - 2.4)		17437		10.8	(9.2 - 12.6)		9595		17.8	(16.1 - 19.7)		8657		19.9	(17.9 - 22.1)		4980		0.3	(0.1 - 1.2)		1243
Richest 40%	5	(4.4 - 5.7)		12020		1.2	(0.8 - 1.7)		3760		1.9	(1.4 - 2.5)		7017		7	(5.9 - 8.2)		7781		16.3	(14.3 - 18.6)		4501		17.9	(15.6 - 20.5)		2879		0.4	(0.1 - 1.4)		976
Contraceptive intention
Spacing	6.7	(6.1 - 7.3)		19789		1.6	(1.2 - 2.2)		4805		1.9	(1.6 - 2.3)		14315		9.4	(8.3 - 10.8)		12962		19.5	(17.8 - 21.4)		8947		22.4	(20.3 - 24.6)		4801		0.3	(0 - 1.3)		1194
Limiting	5.7	(5.1 - 6.5)		11688		0.7	(0.4 - 1)		3974		2.1	(1.6 - 2.6)		10139		6.4	(5 - 8.2)		4414		13	(11.4 - 14.8)		4211		13.8	(11.6 - 16.4)		3058		0.4	(0.1 - 1.4)		1025
Marital status
Never married	4.7	(3.5 - 6.2)		2638		3.1	(1.4 - 6.5)		215		2.9	(2.1 - 3.9)		3123		7.2	(6 - 8.6)		6711		27.1	(21.4 - 33.9)		1775		18.3	(15.1 - 22.1)		1297		0.1	(0 - 2.1)		317
Ever married	6.4	(5.9 - 6.9)		28839		1.2	(0.9 - 1.5)		8564		1.9	(1.7 - 2.2)		21331		8.9	(7.8 - 10.2)		10665		16.7	(15.4 - 18)		11383		19.1	(17.4 - 20.9)		6562		0.3	(0.1 - 1)		1902
poorest	8.4	(7.1 - 9.9)		5966		0.9	(0.5 - 1.8)		1453		1.7	(1.3 - 2.2)		6116		10.1	(7.8 - 13.2)		2324		17.1	(14.7 - 19.9)		3005		20.1	(16.9 - 23.8)		1775		0.2	(0 - 1.2)		303
second	7	(6.1 - 8.1)		6864		1.8	(0.9 - 3.3)		1733		2.3	(1.8 - 3)		6154		10.2	(7.8 - 13.3)		3462		19.4	(16.5 - 22.7)		2916		23	(19.1 - 27.5)		1667		0	(0 - 0)		443
middle	6.6	(5.6 - 7.8)		6627		0.9	(0.6 - 1.4)		1833		2.1	(1.6 - 2.7)		5167		11.5	(8.9 - 14.7)		3809		17.1	(14.8 - 19.6)		2736		16.9	(14 - 20.4)		1538		0.5	(0.1 - 3.1)		497
fourth	5.1	(4.3 - 5.9)		6281		1.2	(0.8 - 2)		1797		1.8	(1.2 - 2.7)		4100		8	(6.5 - 10)		3832		17.5	(14.5 - 21)		2483		18.7	(15.5 - 22.3)		1398		0.3	(0.1 - 1.8)		496
highest	5	(4.1 - 6.1)		5739		1.1	(0.7 - 1.9)		1963		2	(1.3 - 3.1)		2917		6.2	(4.8 - 7.9)		3949		15.1	(12.5 - 18.2)		2018		17.3	(14.3 - 21)		1481		0.4	(0.2 - 0.9)		480
Total	6.3	(5.9 - 6.8)		31477		1.2	(0.9 - 1.5)		8779		2	(1.7 - 2.3)		24454		8.6	(7.6 - 9.6)		17376		17.3	(15.9 - 18.7)		13158		19	(17.4 - 20.6)		7859		0.3	(0.1 - 0.9)		2219
Data come from contraceptive use episodes from the Armenia 2005, Bangladesh 2011, Cambodia 2014, Colombia 2010, Dominican Republic 1996, Egypt 2014, Honduras 2011-12, Jordan 2009, Kenya 1998, Morocco 1992, Peru 2012, Philippines 2003, Rwanda 2010, Senegal 2012-13, Turkey 2003, and Zimbabwe 2005-06 DHS surveys

## Sheet: Tab2_old
Table 2: Adjusted hazard ratios of contraceptive failure within the first year of use by contraceptive method, pooled data from 16 DHS surveys
	IUD			Injection		Contraceptive Pill				Male Condom			Periodic Abstinence			Withdrawal
	Hazard ratio	95% CI		Hazard ratio	95% CI	Hazard ratio	95% CI			Hazard ratio	95% CI		Hazard ratio	95% CI		Hazard ratio	95% CI
observation interval=0	1	1.000,1.000		1	1.000,1.000	1	1.000,1.000			1	1.000,1.000		1	1.000,1.000		1	1.000,1.000
observation interval=3	2.228**	1.198,4.143		0.949	0.672,1.341	1.067	0.874,1.302			1.211	0.926,1.585		1.206	0.957,1.520		1.253**	1.027,1.529
observation interval=6	1.498	0.694,3.237		0.909	0.617,1.337	1.017	0.832,1.244			1.487***	1.103,2.005		1.188	0.929,1.521		1.135	0.916,1.407
observation interval=9	2.471**	1.193,5.115		1.29	0.860,1.933	1.159	0.960,1.400			1.440**	1.016,2.039		1.321**	1.035,1.687		1.616***	1.322,1.975
Armenia 2005	0.000***	0.000,0.003		0.172	0.017,1.725	0.001***	0.000,0.009			0.008***	0.003,0.023		0.043***	0.022,0.085		0.069***	0.037,0.130
Bangladesh 2011	0.000***	0.000,0.005		0.001***	0.000,0.003	0.005***	0.003,0.007			0.007***	0.003,0.016		0.005***	0.003,0.009		0.022***	0.011,0.042
Colombia 2010	0.001***	0.000,0.006		0.003***	0.002,0.008	0.006***	0.004,0.009			0.004***	0.002,0.008		0.025***	0.015,0.042		0.024***	0.015,0.037
Dominican Republic 1996	0.000***	0.000,0.004		0.001***	0.000,0.008	0.008***	0.005,0.012			0.012***	0.005,0.029		0.041***	0.024,0.068		0.045***	0.027,0.075
Egypt 2014	0.000***	0.000,0.002		0.001***	0.000,0.002	0.008***	0.005,0.013			0.010***	0.003,0.037		0.012***	0.003,0.050		0.003***	0.001,0.013
Honduras 2011-12	0.001***	0.000,0.005		0.002***	0.001,0.004	0.004***	0.002,0.006			0.003***	0.001,0.006		0.012***	0.007,0.021		0.021***	0.013,0.033
Jordan 2009	0.000***	0.000,0.002		0.001***	0.000,0.005	0.010***	0.006,0.018			0.014***	0.006,0.033		0.033***	0.018,0.060		0.032***	0.018,0.057
Kenya 1998	0.000***	0.000,0.002		0.001***	0.000,0.004	0.003***	0.001,0.005			0.004***	0.002,0.013		0.016***	0.009,0.027		0.040***	0.016,0.102
Morocco 1992	0.001***	0.000,0.004		0.023***	0.008,0.068	0.006***	0.004,0.009			0.025***	0.008,0.072		0.033***	0.021,0.053		0.036***	0.019,0.065
Peru 2012	0.000***	0.000,0.002		0.001***	0.000,0.002	0.004***	0.003,0.007			0.009***	0.004,0.019		0.024***	0.015,0.040		0.039***	0.024,0.064
Philippines 2003	0.000***	0.000,0.000		0.001***	0.000,0.002	0.004***	0.002,0.006			0.012***	0.005,0.032		0.016***	0.009,0.029		0.048***	0.028,0.081
Rwanda 2010	0.000***	0.000,0.000		0.001***	0.001,0.003	0.005***	0.003,0.008			0.009***	0.003,0.027		0.017***	0.009,0.032		0.043***	0.024,0.077
Senegal 2012-13	0.000***	0.000,0.000		0.001***	0.000,0.006	0.003***	0.001,0.008			0.002***	0.001,0.008		0.000***	0.000,0.000		0.000***	0.000,0.000
Turkey 2003	0.000***	0.000,0.002		0.006***	0.002,0.018	0.009***	0.005,0.016			0.007***	0.003,0.016		0.017***	0.007,0.037		0.028***	0.018,0.045
Zimbabwe 2005-06	0.000***	0.000,0.000		0.002***	0.001,0.004	0.002***	0.001,0.003			0.004***	0.002,0.012		0.000***	0.000,0.000		0.013***	0.005,0.031
Age <20 (ref)	1	-		1	-	1	-			1	-		1	-		1	-
20-24	0.95	0.465,1.939		0.931	0.654,1.324	0.829*	0.678,1.013			0.555***	0.411,0.749		0.798*	0.614,1.038		0.859	0.685,1.078
25-29	0.608	0.297,1.245		0.693*	0.450,1.068	0.697***	0.553,0.878			0.350***	0.244,0.502		0.823	0.626,1.081		0.731**	0.574,0.932
30-34	0.868	0.386,1.952		1.047	0.657,1.668	0.688***	0.518,0.913			0.273***	0.175,0.427		0.632***	0.462,0.864		0.533***	0.404,0.705
35-39	0.400*	0.149,1.073		0.702	0.387,1.276	0.648**	0.463,0.907			0.184***	0.094,0.357		0.443***	0.314,0.625		0.518***	0.370,0.726
40+	0.014***	0.002,0.110		0.363*	0.111,1.188	0.238***	0.141,0.403			0.063***	0.027,0.145		0.228***	0.138,0.378		0.184***	0.099,0.342
Wealthiest 40% of population (ref)	1	-		1	-	1	-			1	-		1	-		1	-
Poorest 60% of population	0.951	0.523,1.729		1.272	0.917,1.765	1.462***	1.207,1.772			1.390**	1.077,1.793		1.268*	1.000,1.609		1.14	0.948,1.370
No formal education	0.289	0.058,1.431		0.906	0.476,1.724	1.111	0.869,1.421			0.811	0.407,1.614		1.364***	1.186,1.570		1.264	0.895,1.786
Primary education	1.368	0.697,2.683		0.574***	0.400,0.824	1.1	0.914,1.324			0.947	0.686,1.308		1.171***	1.078,1.273		1.211	0.947,1.547
Secondary + education (ref)	1	-		1	-	1	-			1	-		1	-		1	-
Intention to limit (ref = space)	0.500**	0.282,0.884		1.309	0.924,1.853	0.91	0.754,1.098			0.947	0.682,1.314		0.778**	0.631,0.960		0.706***	0.582,0.856
Rural residence (ref urban)	1.033	0.557,1.917		0.976	0.703,1.356	0.859*	0.724,1.019			0.909	0.699,1.183		0.921	0.737,1.150		0.898	0.759,1.063
Nver married (ref. ever married)	0.914	0.397,2.103		0.886	0.609,1.289	0.754	0.538,1.058			0.696**	0.524,0.923		0.712***	0.641,0.790		1.549**	1.110,2.161
* p<0.1, ** p<0.05, *** p<0.01
All models include survey-level fixed effects and woman-level random effects

## Sheet: age adjustment
Table 1: Pooled 12-month contraceptive failure rates by method
	Contraceptive Pill					IUD					Injection					Condom					Withdrawal					Periodic Abstinence					Implant
	Failure rate	(95% CI)		Number of episodes		Failure rate	(95% CI)		Number of episodes		Failure rate	(95% CI)		Number of episodes		Failure rate	(95% CI)		Number of episodes		Failure rate	(95% CI)		Number of episodes		Failure rate	(95% CI)		Number of episodes		Failure rate	(95% CI)		Number of episodes
Age groups
15-19	8.06252	7.59867	8.55336	5570		2.65238	2.02665	3.46786	752		2.82526	2.43558	3.27623	4651		12.9872	12.1385	13.8904	5538		25.5644	24.2804	26.9036	2232		23.2775	21.7456	24.8992	1240		0.269456	0.0526399	1.87636	335
20-24	6.9721	6.65681	7.30173	8727		1.8807	1.6076	2.19967	2280		2.20252	1.96895	2.46344	6873		10.5148	9.81491	11.2614	4443		22.8769	22.0499	23.73	2999		23.3755	22.1839	24.6205	1578		0			560
25-29	6.23531	5.91607	6.57117	7349		0.942181	0.765428	1.15951	2423		1.52128	1.31973	1.75333	5546		8.14529	7.49178	8.85302	3060		18.4239	17.6807	19.1945	2793		24.513	23.337	25.7377	1633		1.00166	0.568166	1.76296	490
30-34	6.2032	5.79767	6.63609	4540		1.18359	0.948444	1.4766	1658		2.4243	2.09985	2.79815	3407		6.21648	5.54235	6.96954	2013		12.592	11.8103	13.4215	1835		18.0278	16.9282	19.1903	1400		0.382239	0.147856	0.986329	320
35-39	5.9877	5.43678	6.59247	2452		0.485344	0.308197	0.763922	901		1.48483	1.17392	1.8773	1956		4.44757	3.75278	5.26743	1267		12.5637	11.6161	13.5824	1185		12.9967	11.7968	14.3084	1042		0			181
40+	2.07396	1.62909	2.63868	1203		0.0164311	0.000453508	0.593643	379		0.844663	0.534509	1.33358	1040		1.19292	0.795739	1.78655	801		4.24408	3.48881	5.15844	774		6.05186	5.14972	7.10604	723		-			86
Total	6.56445	6.39469	6.73855	29841		1.23894	1.12253	1.36733	8393		2.00831	1.88429	2.14041	23473		8.64756	8.32467	8.98235	17122		17.8387	17.4538	18.2311	11818		19.3889	18.8719	19.9183	7616		0.354964	0.222252	0.566697	1972
Age group	% of women using 7 most-common methods in age group	% of age group this represents in years		pill age-specific failure rates			IUD failure rates			inj			cond			withd			pabs			implant
1. 15-19	10.39	0.5195		8.06252	4.18848		2.65238	1.37791		2.82526	1.46772		12.9872	6.74685		25.5644	13.2807		23.2775	12.0926		0.269456	0.139982
2. 20-24	32.24	1.612		6.9721	11.239		1.8807	3.03169		2.20252	3.55046		10.5148	16.9498		22.8769	36.8776		23.3755	37.6813		0	0
3. 25-29	44.52	2.226		6.23531	13.8798		0.942181	2.09729		1.52128	3.38637		8.14529	18.1314		18.4239	41.0116		24.513	54.5659		1.00166	2.2297
4. 30-34	46.48	2.324		6.2032	14.4162		1.18359	2.75066		2.4243	5.63406		6.21648	14.4471		12.592	29.2639		18.0278	41.8967		0.382239	0.888322
5. 35-39	44.39	2.2195		5.9877	13.2897		0.485344	1.07722		1.48483	3.29558		4.44757	9.87137		12.5637	27.8851		12.9967	28.8461		0	0
40+	31.82	3.182		2.07396	6.59934		0.0164311	0.0522837		0.844663	2.68772		1.19292	3.79587		4.24408	13.5047		6.05186	19.257		0	0
		12.083			63.6126			10.3871			20.0219			69.9424			161.824			194.34			3.25801
age-standardized rate					5.26464			0.859643			1.65703			5.7885			13.3927			16.0837			0.269635
out of 35 years?					1.8175			0.296773			0.572055			1.99835			4.62353			5.55256			0.0930859
Comparisons	total	age-adjusted
Contraceptive Pill	6.56445	5.26464
IUD	1.23894	0.859643
Injection	2.00831	1.65703
Condom	8.64756	5.7885
Withdrawal	17.8387	13.3927
Periodic Abstinence	19.3889	16.0837
Implant	0.354964	0.269635

## Sheet: comparison
author	meth	methnum	failure	lb	ub
Bradley	pill	1	6.32277	5.87002	6.80917
Bradley	IUD	2	1.19525	0.926459	1.54142
Bradley	inj	3	1.99529	1.73931	2.2885
Bradley	cond	5	8.5511	7.62425	9.58465
Bradley	withd	9	17.2582	15.9269	18.6878
Bradley	pabs	8	18.9742	17.4264	20.6415
Bradley	imp	11	0.314412	0.113066	0.872742
Polis	imp	11	0.6	0	2.4
Polis	IUD	2	1.4	0	2.4
Polis	inj	3	1.7	0.6	2.9
Polis	pill	1	5.5	3.5	7.3
Polis	cond	5	5.4	2.3	8.7
Polis	withd	9	13.4	9.1	17.1
Polis	pabs	8	13.9	9.2	19.3
Ali	imp	11
Ali	IUD	2	1.1
Ali	inj	3	1.5
Ali	pill	1	5.6
Ali	cond	5	7.6
Ali	withd	9	15.3
Ali	pabs	8	17.4
Hatcher	imp	11	0.05
Hatcher	IUD	2	0.8	0.4	1.2
Hatcher	inj	3	6
Hatcher	pill	1	9
Hatcher	cond	5	18
Hatcher	withd	9	22
Hatcher	pabs	8	24

## Sheet: TabA1_12m
Appendix Table 1: Twelve-month contraceptive failure rates by contraceptive method and sociodemographic characteristics, pooled data from 15 DHS surveys limited to a one-year recall period
	Implant						IUD						Injectable						Pill						Condom						Withdrawal						Periodic abstinence
	Failure rate	(95% CI)		Sig*	Number of episodes		Failure rate	(95% CI)		Sig*	Number of episodes		Failure rate	(95% CI)		Sig*	Number of episodes		Failure rate	(95% CI)		Sig*	Number of episodes		Failure rate	(95% CI)		Sig*	Number of episodes		Failure rate	(95% CI)		Sig*	Number of episodes		Failure rate	(95% CI)		Sig*	Number of episodes
Age groups
15-19	0.428083	0.0681828	2.66225		202		3.00728	1.28522	6.95398		279		2.36527	1.53241	3.64236		1974		8.51178	6.76593	10.6817		2279		11.1912	7.96236	15.6137		2504		25.3827	19.8431	32.1315		969		26.5874	20.3409	34.299		514
20-24					320		2.3081	0.908534	5.79964		843		1.99614	1.3392	2.97046		2974		5.92094	4.77958	7.32419		3608		10.3546	7.05293	15.0716		2054		21.4798	17.7508	25.861		1403		24.7734	19.8735	30.6315		622
25-29	0.878326	0.372342	2.06474		293		0.355828	0.134422	0.940191		929		1.10195	0.610793	1.9841		2478		5.96487	4.73724	7.49791		3134		8.07797	5.71046	11.3662		1486		18.0314	14.7159	21.9925		1314		23.5976	18.2098	30.2602		654
30-34					165		1.53239	0.752857	3.10635		662		2.22814	1.33714	3.70162		1590		5.70747	4.41996	7.35535		2054		5.32419	2.65747	10.5183		931		15.6863	12.243	19.9822		895		16.8418	12.5277	22.4397		585
35-39					89		0.547519	0.207436	1.44111		364		1.67925	0.768925	3.6473		878		4.6668	3.11891	6.95484		1064		3.65953	1.12298	11.5802		554		10.6087	6.89384	16.1445		549		11.0041	7.5144	15.9686		415
40+					40						171		1.71254	0.468548	6.15566		517		1.87462	0.881634	3.96341		583		0.716401	0.242739	2.10453		418		4.16066	1.55847	10.8613		388		5.8785	2.17041	15.4027		314
Highest education level
No education					93		0.601527	0.0856974	4.15708		234		1.31469	0.689844	2.49836		915		5.91516	4.43802	7.86334		1313		9.48771	4.18563	20.7374		147		12.5403	8.55621	18.1862		314		17.0513	10.9972	25.9173		193
Primary education					322		2.38232	0.893474	6.27236		633		1.31582	0.873571	1.97973		3835		6.59898	5.41099	8.03652		3686		5.75221	3.4816	9.42955		1572		15.4762	12.9518	18.4383		1794		19.067	15.5624	23.2459		902
Secondary + education					694		0.973785	0.591465	1.60124		2381		2.39707	1.77965	3.22515		5661		5.6697	4.8567	6.61399		7723		8.278	6.6379	10.3005		6228		19.1173	16.5409	22.0393		3410		19.4004	16.4854	22.7567		2009
Socioeconomic status
poorest					148		0.724526	0.236387	2.20945		532		1.43457	0.927069	2.21678		2603		8.51413	6.67249	10.8338		2369		9.17755	6.09796	13.6949		1104		16.1906	13.1425	19.8608		1296		21.866	17.4992	27.1305		709
second					229		3.1559	1.27997	7.67222		662		1.93878	1.19538	3.13712		2656		6.89319	5.53837	8.56412		2758		7.98049	4.75963	13.2243		1612		21.3638	17.3449	26.1565		1235		19.4029	15.5029	24.1353		640
middle					254		0.620446	0.19976	1.91853		648		2.2138	1.53725	3.18324		2231		6.52937	5.11427	8.31852		2717		10.317	6.89799	15.2859		1827		18.9284	14.9837	23.7576		1126		20.0448	15.328	25.9751		631
fourth					250		1.14253	0.550634	2.36307		648		1.18106	0.662455	2.10133		1676		4.83361	3.7054	6.29394		2558		6.90607	4.55284	10.4076		1684		14.3259	10.7633	18.9366		1047		17.7602	12.8945	24.1903		555
highest					228		0.672942	0.29367	1.53825		758		2.24543	1.14588	4.37645		1245		3.61447	2.72425	4.78836		2320		6.31174	4.20077	9.43006		1720		16.3585	12.4726	21.2997		814		17.6062	13.3074	23.0974		569
Contraceptive intention
Spacing					619		1.61039	0.829535	3.11464		1773		1.51952	1.13831	2.02708		6061		6.43061	5.60198	7.37694		8061		8.32131	6.63135	10.4173		5851		19.59	17.326	22.1083		3776		23.5294	20.5036	26.9211		1927
Limiting					490		0.836252	0.415842	1.67809		1475		2.14912	1.52147	3.03169		4350		5.32026	4.38872	6.44277		4661		6.69602	4.46684	9.97812		2096		13.4759	10.5733	17.096		1742		11.9579	9.56894	14.8923		1177
Marital status
Never married					170		5.08374	1.76797	14.1536		77		2.88411	1.7855	4.64251		1369		5.00562	3.12185	7.97833		1106		5.90268	4.32403	8.03301		3063		19.7052	14.7145	26.1112		765		17.3817	12.7886	23.3894		515
Ever married					939		1.1819	0.699474	1.99369		3171		1.70551	1.32864	2.18809		9042		6.03353	5.36971	6.77644		11616		8.3464	6.63996	10.4662		4884		17.2733	15.3831	19.368		4753		19.3185	16.9225	22.0064		2589
Socioeconomic status
Poorest 60%					631		1.52989	0.768485	3.03407		1842		1.86706	1.45588	2.39294		7490		7.23433	6.30628	8.2928		7844		9.34741	7.1837	12.119		4543		18.8466	16.469	21.5209		3657		20.4415	17.7759	23.4467		1980
Richest 40%					478		0.881092	0.509949	1.52028		1406		1.66724	1.04443	2.65641		2921		4.27044	3.51912	5.17782		4878		6.59735	4.93327	8.79624		3404		15.2928	12.5819	18.5231		1861		17.6454	14.139	21.9045		1124
Total	0.259935	0.11929	0.56593		1109		1.23478	0.750034	2.02959		3248		1.79752	1.43314	2.25347		10411		5.98667	5.34346	6.70452		12722		7.82086	6.42525	9.50387		7947		17.4918	15.6587	19.5136		5518		19.1558	16.9551	21.6032		3104
Age groups
15–19	0.4	(0.1 - 2.7)			202		3	(1.3 - 7)			279		2.4	(1.5 - 3.6)			1974		8.5	(6.8 - 10.7)			2279		11.2	(8 - 15.6)			2504		25.4	(19.8 - 32.1)			969		26.6	(20.3 - 34.3)			514
20–24					320		2.3	(0.9 - 5.8)			843		2	(1.3 - 3)			2974		5.9	(4.8 - 7.3)			3608		10.4	(7.1 - 15.1)			2054		21.5	(17.8 - 25.9)			1403		24.8	(19.9 - 30.6)			622
25–29	0.9	(0.4 - 2.1)			293		0.4	(0.1 - 0.9)			929		1.1	(0.6 - 2)			2478		6	(4.7 - 7.5)			3134		8.1	(5.7 - 11.4)			1486		18	(14.7 - 22)			1314		23.6	(18.2 - 30.3)			654
30–34					165		1.5	(0.8 - 3.1)			662		2.2	(1.3 - 3.7)			1590		5.7	(4.4 - 7.4)			2054		5.3	(2.7 - 10.5)			931		15.7	(12.2 - 20)			895		16.8	(12.5 - 22.4)			585
35–39	-	-			89		0.5	(0.2 - 1.4)			364		1.7	(0.8 - 3.6)			878		4.7	(3.1 - 7)			1064		3.7	(1.1 - 11.6)			554		10.6	(6.9 - 16.1)			549		11	(7.5 - 16)			415
40+	-	-			40		—	—			171		1.7	(0.5 - 6.2)			517		1.9	(0.9 - 4)			583		0.7	(0.2 - 2.1)			418		4.2	(1.6 - 10.9)			388		5.9	(2.2 - 15.4)			314
Highest education level
No education	-	-			93		0.6	(0.1 - 4.2)			234		1.3	(0.7 - 2.5)			915		5.9	(4.4 - 7.9)			1313		9.5	(4.2 - 20.7)			147		12.5	(8.6 - 18.2)			314		17.1	(11 - 25.9)			193
Primary education					322		2.4	(0.9 - 6.3)			633		1.3	(0.9 - 2)			3835		6.6	(5.4 - 8)			3686		5.8	(3.5 - 9.4)			1572		15.5	(13 - 18.4)			1794		19.1	(15.6 - 23.2)			902
Secondary+ education					694		1	(0.6 - 1.6)			2381		2.4	(1.8 - 3.2)			5661		5.7	(4.9 - 6.6)			7723		8.3	(6.6 - 10.3)			6228		19.1	(16.5 - 22)			3410		19.4	(16.5 - 22.8)			2009
Socioeconomic status
Poorest					148		0.7	(0.2 - 2.2)			532		1.4	(0.9 - 2.2)			2603		8.5	(6.7 - 10.8)			2369		9.2	(6.1 - 13.7)			1104		16.2	(13.1 - 19.9)			1296		21.9	(17.5 - 27.1)			709
Second					229		3.2	(1.3 - 7.7)			662		1.9	(1.2 - 3.1)			2656		6.9	(5.5 - 8.6)			2758		8	(4.8 - 13.2)			1612		21.4	(17.3 - 26.2)			1235		19.4	(15.5 - 24.1)			640
Middle					254		0.6	(0.2 - 1.9)			648		2.2	(1.5 - 3.2)			2231		6.5	(5.1 - 8.3)			2717		10.3	(6.9 - 15.3)			1827		18.9	(15 - 23.8)			1126		20	(15.3 - 26)			631
Fourth					250		1.1	(0.6 - 2.4)			648		1.2	(0.7 - 2.1)			1676		4.8	(3.7 - 6.3)			2558		6.9	(4.6 - 10.4)			1684		14.3	(10.8 - 18.9)			1047		17.8	(12.9 - 24.2)			555
Highest					228		0.7	(0.3 - 1.5)			758		2.2	(1.1 - 4.4)			1245		3.6	(2.7 - 4.8)			2320		6.3	(4.2 - 9.4)			1720		16.4	(12.5 - 21.3)			814		17.6	(13.3 - 23.1)			569
Contraceptive intention
Spacing					619		1.6	(0.8 - 3.1)			1773		1.5	(1.1 - 2)			6061		6.4	(5.6 - 7.4)			8061		8.3	(6.6 - 10.4)			5851		19.6	(17.3 - 22.1)			3776		23.5	(20.5 - 26.9)			1927
Limiting					490		0.8	(0.4 - 1.7)			1475		2.1	(1.5 - 3)			4350		5.3	(4.4 - 6.4)			4661		6.7	(4.5 - 10)			2096		13.5	(10.6 - 17.1)			1742		12	(9.6 - 14.9)			1177
Marital status
Never married					170		5.1	(1.8 - 14.2)			77		2.9	(1.8 - 4.6)			1369		5	(3.1 - 8)			1106		5.9	(4.3 - 8)			3063		19.7	(14.7 - 26.1)			765		17.4	(12.8 - 23.4)			515
Ever married					939		1.2	(0.7 - 2)			3171		1.7	(1.3 - 2.2)			9042		6	(5.4 - 6.8)			11616		8.3	(6.6 - 10.5)			4884		17.3	(15.4 - 19.4)			4753		19.3	(16.9 - 22)			2589
poorest	0	(0 - 0)			148		0.7	(0.2 - 2.2)			532		1.4	(0.9 - 2.2)			2603		8.5	(6.7 - 10.8)			2369		9.2	(6.1 - 13.7)			1104		16.2	(13.1 - 19.9)			1296		21.9	(17.5 - 27.1)			709
second	0	(0 - 0)			229		3.2	(1.3 - 7.7)			662		1.9	(1.2 - 3.1)			2656		6.9	(5.5 - 8.6)			2758		8	(4.8 - 13.2)			1612		21.4	(17.3 - 26.2)			1235		19.4	(15.5 - 24.1)			640
middle	0	(0 - 0)			254		0.6	(0.2 - 1.9)			648		2.2	(1.5 - 3.2)			2231		6.5	(5.1 - 8.3)			2717		10.3	(6.9 - 15.3)			1827		18.9	(15 - 23.8)			1126		20	(15.3 - 26)			631
fourth	0	(0 - 0)			250		1.1	(0.6 - 2.4)			648		1.2	(0.7 - 2.1)			1676		4.8	(3.7 - 6.3)			2558		6.9	(4.6 - 10.4)			1684		14.3	(10.8 - 18.9)			1047		17.8	(12.9 - 24.2)			555
highest	0	(0 - 0)			228		0.7	(0.3 - 1.5)			758		2.2	(1.1 - 4.4)			1245		3.6	(2.7 - 4.8)			2320		6.3	(4.2 - 9.4)			1720		16.4	(12.5 - 21.3)			814		17.6	(13.3 - 23.1)			569
Total	0.3	(0.1 - 0.6)			1109		1.2	(0.8 - 2)			3248		1.8	(1.4 - 2.3)			10411		6	(5.3 - 6.7)			12722		7.8	(6.4 - 9.5)			7947		17.5	(15.7 - 19.5)			5518		19.2	(17 - 21.6)			3104
Data come from contraceptive use episodes from the Armenia 2005, Bangladesh 2011, Colombia 2010, Dominican Republic 1996, Egypt 2014, Honduras 2011-12, Jordan 2009, Kenya 1998, Morocco 1992, Peru 2012, Philippines 2003, Rwanda 2010, Senegal 2012-13, Turkey 2003, and Zimbabwe 2005-06 DHS surveys, with the exposure period limited to months 3–14 prior to the survey.
Sig* indicates whether failure rate estimate is significantly different from the full sample estimate shown in Table 1.

## Sheet: TabA2_12m
Appendix Table 2: Adjusted hazard ratios of contraceptive failure within the first year of use by contraceptive method, pooled data from 15 DHS surveys limited to a one-year recall period
		Implants, IUDs, Injectables			Pill			Condom			Withdrawal			Periodic abstinence
		Hazard ratio	95% CI		Hazard ratio	95% CI		Hazard ratio	95% CI		Hazard ratio	95% CI		Hazard ratio	95% CI
		cal02_IUD				cal02_pill		cal02_mcond			cal02_withd			cal02_pabs
		b			b	ci95		b	ci95
	events
observation interval=0	observation interval=0	1	1.000,1.000		1	1.000,1.000		1	1.000,1.000		1	1.000,1.000		1	1.000,1.000
observation interval=3	observation interval=3	2.226**	1.197,4.139		1.067	0.875,1.302		1.211	0.925,1.584		1.255**	1.029,1.531		1.214*	0.964,1.527
observation interval=6	observation interval=6	1.499	0.693,3.245		1.017	0.832,1.244		1.485***	1.102,2.001		1.137	0.918,1.409		1.199	0.938,1.532
observation interval=9	observation interval=9	2.469**	1.193,5.111		1.159	0.960,1.400		1.438**	1.016,2.036		1.620***	1.327,1.979		1.335**	1.047,1.702
Armenia 2005	Armenia 2005	0.001***	0.000,0.006		0.001***	0.000,0.010		0.013***	0.007,0.027		0.031***	0.021,0.045		0.039***	0.021,0.071
Bangladesh 2011	Bangladesh 2011	0.002***	0.000,0.010		0.006***	0.004,0.008		0.012***	0.008,0.017		0.010***	0.006,0.017		0.005***	0.003,0.008
Colombia 2010	Colombia 2010	0.003***	0.001,0.008		0.007***	0.005,0.010		0.006***	0.004,0.009		0.010***	0.007,0.016		0.022***	0.015,0.033
Dominican Republic 1996	Dominican Republic 1996	0.001***	0.000,0.007		0.009***	0.006,0.013		0.019***	0.010,0.036		0.021***	0.014,0.031		0.039***	0.026,0.058
Egypt 2014	Egypt 2014	0.001***	0.000,0.003		0.010***	0.007,0.014		0.016***	0.005,0.049		0.001***	0.000,0.006		0.011***	0.003,0.046
Honduras 2011-12	Honduras 2011-12	0.003***	0.001,0.006		0.004***	0.003,0.006		0.004***	0.002,0.007		0.009***	0.006,0.014		0.011***	0.007,0.018
Jordan 2009	Jordan 2009	0.001***	0.000,0.002		0.011***	0.007,0.018		0.022***	0.013,0.037		0.014***	0.010,0.021		0.029***	0.019,0.045
Kenya 1998	Kenya 1998	0.001***	0.000,0.004		0.003***	0.002,0.006		0.007***	0.003,0.016		0.018***	0.007,0.047		0.015***	0.010,0.024
Morocco 1992	Morocco 1992	0.002***	0.000,0.011		0.008***	0.006,0.011		0.041***	0.019,0.089		0.017***	0.009,0.030		0.033***	0.023,0.050
Peru 2012	Peru 2012	0.000***	0.000,0.003		0.005***	0.003,0.007		0.014***	0.009,0.021		0.018***	0.012,0.026		0.021***	0.014,0.030
Philippines 2003	Philippines 2003	0.000***	0.000,0.000		0.004***	0.003,0.007		0.019***	0.010,0.037		0.021***	0.015,0.030		0.015***	0.010,0.023
Rwanda 2010	Rwanda 2010	0.000***	0.000,0.000		0.006***	0.004,0.010		0.014***	0.006,0.031		0.020***	0.012,0.032		0.016***	0.009,0.027
Senegal 2012-13	Senegal 2012-13	0.000***	0.000,0.000		0.004***	0.001,0.011		0.003***	0.001,0.011		0.000***	0.000,0.000		0.000***	0.000,0.000
Turkey 2003	Turkey 2003	0.001***	0.000,0.002		0.011***	0.007,0.017		0.012***	0.007,0.019		0.013***	0.009,0.018		0.015***	0.007,0.032
Zimbabwe 2005-06	Zimbabwe 2005-06	0.000***	0.000,0.000		0.002***	0.001,0.003		0.007***	0.003,0.015		0.006***	0.003,0.013		0.000***	0.000,0.000
Age <20 (ref)	<20	1	—		1	—		1	—		1	—		1	—
20–24	20-24	1.11	0.651,1.894		0.707**	0.504,0.993		0.572**	0.349,0.940		0.680**	0.473,0.977		0.845	0.561,1.272
25–29	25-29	0.476**	0.246,0.921		0.707*	0.482,1.036		0.314***	0.167,0.588		0.621**	0.420,0.920		0.759	0.496,1.161
30–34	30-34	1.135	0.591,2.179		0.645**	0.424,0.980		0.183***	0.081,0.415		0.542***	0.348,0.844		0.560**	0.336,0.935
35–39	35-39	0.666	0.300,1.479		0.481***	0.279,0.829		0.129***	0.029,0.575		0.380***	0.214,0.672		0.373***	0.217,0.643
40+	40+	0.623	0.182,2.127		0.247***	0.109,0.562		0.031***	0.009,0.114		0.167***	0.060,0.468		0.186***	0.071,0.490
No formal education	no edu	0.946	0.446,2.006		0.911	0.579,1.434		1.311	0.487,3.534		0.869	0.514,1.470		1.434	0.821,2.506
Primary education	primary	0.796	0.441,1.438		1.186	0.875,1.608		1.007	0.565,1.793		0.918	0.659,1.280		1.236	0.898,1.703
Secondary+ education (ref)	secondary +	1	—		1	—		1	—		1	—		1	—
Poorest quintle	poorest	0.964	0.443,2.095		2.913***	1.827,4.644		1.249	0.692,2.254		1.069	0.656,1.742		1.502	0.915,2.466
Poorer quintile	poorer	1.607	0.722,3.576		2.240***	1.481,3.388		0.966	0.510,1.831		1.414	0.910,2.196		1.259	0.788,2.009
Middle quintile	middle	1.203	0.598,2.419		2.009***	1.320,3.058		1.428	0.837,2.435		1.286	0.842,1.964		1.196	0.785,1.822
Wealthier quintile	richer	0.837	0.417,1.680		1.506**	1.001,2.265		0.879	0.519,1.487		0.99	0.634,1.546		1.102	0.702,1.731
Wealthiest quintile (ref)	0	1	—		1	—		1	—		1	—		1	—
Intention to limit (ref=space)	limiting	1.231	0.772,1.963		0.85	0.626,1.153		1.069	0.623,1.832		0.732**	0.544,0.984		0.585***	0.427,0.802
Rural residence (ref=urban)	rural	1.162	0.631,2.139		0.811	0.616,1.068		0.826	0.554,1.233		1.066	0.804,1.412		0.873	0.624,1.222
Never married (ref=ever married)	never married	1.188	0.669,2.108		0.848	0.479,1.501		0.711	0.434,1.166		1.086	0.698,1.691		0.581***	0.386,0.873
	N
*Significant at p<0.1, **p<0.05, ***p<0.01.
Hazard ratios are adjusted for all covariates in the model. All models include survey-level fixed effects and woman-level random effects.

## Sheet: TabA3_09
Appendix Table 3: Twelve-month contraceptive failure rates by contraceptive method and sociodemographic characteristics, pooled data from 8 DHS surveys conducted since 2009 with a 3-year recall period
	Implant						IUD						Injectable						Pill						Condom						Withdrawal						Periodic abstinence
	Failure rate	(95% CI)		Sig*	Number of episodes		Failure rate	(95% CI)		Sig*	Number of episodes		Failure rate	(95% CI)		Sig*	Number of episodes		Failure rate	(95% CI)		Sig*	Number of episodes		Failure rate	(95% CI)		Sig*	Number of episodes		Failure rate	(95% CI)		Sig*	Number of episodes		Failure rate	(95% CI)		Sig*	Number of episodes
Age groups
15-19	0.293822	0.0582292	1.47555		331		3.62521	2.1747	6.01301		677		2.89709	2.26374	3.70426		4562		7.959	6.75541	9.36604		4486		12.6411	10.3984	15.3246		5135		27.6496	23.6448	32.1779		1897		23.8749	20.0669	28.2685		1016
20-24					594		1.57788	0.959508	2.58953		1930		2.31955	1.80396	2.98025		6512		7.31627	6.11847	8.73743		6641		9.87737	7.19575	13.4833		3858		16.4993	13.5442	20.0207		2181		20.7192	16.874	25.2988		1235
25-29	1.09541	0.29464	4.0281		532		1.24651	0.828695	1.87298		2137		1.76627	1.34291	2.32152		5259		6.59818	5.55028	7.83558		5747		7.6078	5.89318	9.7947		2622		14.4499	12.0799	17.2374		2107		21.3433	17.134	26.4106		1284
30-34	0.378864	0.146549	0.977647		356		0.831519	0.386847	1.78273		1453		1.62879	0.970887	2.72631		3270		6.83281	5.40394	8.62193		3522		6.94504	4.32285	11.0632		1737		13.1263	10.3531	16.571		1476		15.0461	12.0307	18.733		1161
35-39					197		0.634227	0.296579	1.35366		789		1.36975	0.829466	2.25793		1869		5.74146	4.17187	7.87684		1920		3.31931	2.03581	5.38947		1095		8.78872	5.72189	13.3786		903		12.3222	9.52266	15.8699		862
40+					97		0.0208878	0.000576528	0.754069		335		0.944554	0.26996	3.27696		1033		2.10317	1.25207	3.52239		1014		0.962693	0.45291	2.04036		714		1.63746	0.712324	3.74129		619		4.49594	2.95416	6.81365		637
Highest education level
No education					209		0.513274	0.124064	2.11054		499		1.70336	0.954763	3.02986		2012		4.66444	3.61191	6.01399		1879		7.88615	3.69047	16.4269		229		10.0855	6.56044	15.3428		361		9.79416	6.40918	14.8198		384
Primary education	0.059381	0.00835058	0.4216		659		1.57066	0.929929	2.64693		1224		1.30906	1.03622	1.65314		8505		5.62124	4.72009	6.68831		6473		4.97359	3.74652	6.5886		2545		13.106	11.2459	15.2464		2871		13.3344	11.4749	15.468		1739
Secondary + education	0.556569	0.151402	2.0349		1239		1.24477	0.935711	1.65504		5598		2.78131	2.32721	3.32248		11988		7.72389	6.91733	8.62007		14978		8.99527	7.75751	10.4191		12387		15.6771	13.8963	17.6618		5951		18.9472	16.7059	21.4486		4072
Socioeconomic status
poorest					292		1.14313	0.549176	2.37174		1269		1.86507	1.42286	2.44301		5751		7.98646	6.6098	9.63472		4459		11.8793	9.1306	15.3828		2094		13.7445	11.493	16.3946		2251		19.5234	16.8172	22.6027		1494
second					433		1.64599	0.977704	2.76464		1462		1.99849	1.51418	2.63561		5724		7.26361	6.22341	8.46968		5178		10.4403	7.68799	14.1001		3113		18.2676	15.4435	21.5389		2075		19.6836	16.5377	23.3395		1409
middle	0.55755	0.0873997	3.512		478		0.923217	0.580753	1.46614		1559		2.05034	1.57061	2.6746		4792		7.13533	5.70933	8.90033		5005		11.8707	8.75792	15.9889		3409		15.8084	12.751	19.5128		1914		16.5465	13.3462	20.4192		1225
fourth	0.390845	0.0736778	2.05922		477		1.52457	0.88794	2.6116		1455		1.98761	1.32517	2.97616		3707		5.8464	4.86778	7.0144		4563		7.86549	6.1602	10.0171		3297		13.5322	10.8262	16.8481		1625		17.7005	13.5988	22.8658		1065
highest					427		0.983964	0.583519	1.65692		1576		2.02541	1.29495	3.16127		2531		5.95364	4.68734	7.54824		4125		4.67413	3.43375	6.34762		3248		11.4934	8.60383	15.2693		1318		11.0937	8.02617	15.2328		1002
Contraceptive intention
Spacing	0.305667	0.0570078	1.63006		1124		1.64536	1.2211	2.21538		3943		1.9768	1.6566	2.35814		13140		7.74401	6.96625	8.60452		14370		9.14344	7.81048	10.6904		11287		17.4681	15.7008	19.4105		6302		20.1272	17.8131	22.6982		3683
Limiting	0.440425	0.123125	1.56897		983		0.793377	0.507205	1.24		3378		1.98762	1.5625	2.52692		9365		5.47839	4.70499	6.3746		8960		6.6916	4.95929	8.99975		3874		9.25359	7.64781	11.1756	*	2881		12.3167	10.4156	14.5357		2512
Marital status
Never married					313		3.7121	1.74725	7.79703		207		3.42885	2.55654	4.5917		3004		5.23748	4.01602	6.81703		2350		7.52091	6.24111	9.05022		6384		23.771	19.7725	28.4245		1680		21.2207	17.7009	25.326		1109
Ever married	0.402985	0.142303	1.13848		1794		1.19804	0.926905	1.54785		7114		1.86085	1.58971	2.17772		19501		6.87663	6.26627	7.544		20980		8.76121	7.3675	10.4034		8777		13.7482	12.351	15.2893	*	7503		16.0423	14.3272	17.9403		5086
Socioeconomic status
Poorest 60%	0.276666	0.0572428	1.33157		1203		1.23149	0.891136	1.70071		4290		1.97211	1.68909	2.30201		16267		7.41026	6.62001	8.2906		14642		11.3718	9.48531	13.6044		8616		15.9562	14.291	17.7945		6240		18.6022	16.7998	20.5729		4128
Richest 40%	0.473888	0.124004	1.80205		904		1.24222	0.844303	1.82594		3031		2.0059	1.49928	2.68136		6238		5.89967	5.07984	6.84696		8688		6.07221	4.99573	7.3715		6545		12.5709	10.4127	15.1372		2943		14.2294	11.5895	17.4088		2067
Total	0.369837	0.13293	1.02678		2107		1.23536	0.964437	1.58178		7321		1.98514	1.72238	2.28751		22505		6.78431	6.20122	7.42004		23330		8.40465	7.33352	9.62393		15161		14.6488	13.3024	16.1184		9183		16.7222	15.123	18.4714		6195
Age groups
15–19	0.3	(0.1 - 1.5)			331		3.6	(2.2 - 6)			677		2.9	(2.3 - 3.7)			4562		8	(6.8 - 9.4)			4486		12.6	(10.4 - 15.3)			5135		27.6	(23.6 - 32.2)			1897		23.9	(20.1 - 28.3)			1016
20–24	—	—			594		1.6	(1 - 2.6)			1930		2.3	(1.8 - 3)			6512		7.3	(6.1 - 8.7)			6641		9.9	(7.2 - 13.5)			3858		16.5	(13.5 - 20)			2181		20.7	(16.9 - 25.3)			1235
25–29	1.1	(0.3 - 4)			532		1.2	(0.8 - 1.9)			2137		1.8	(1.3 - 2.3)			5259		6.6	(5.6 - 7.8)			5747		7.6	(5.9 - 9.8)			2622		14.4	(12.1 - 17.2)			2107		21.3	(17.1 - 26.4)			1284
30–34	0.4	(0.1 - 1)			356		0.8	(0.4 - 1.8)			1453		1.6	(1 - 2.7)			3270		6.8	(5.4 - 8.6)			3522		6.9	(4.3 - 11.1)			1737		13.1	(10.4 - 16.6)			1476		15	(12 - 18.7)			1161
35–39	—	—			197		0.6	(0.3 - 1.4)			789		1.4	(0.8 - 2.3)			1869		5.7	(4.2 - 7.9)			1920		3.3	(2 - 5.4)			1095		8.8	(5.7 - 13.4)			903		12.3	(9.5 - 15.9)			862
40+	—	—			97		0	(0 - 0.8)			335		0.9	(0.3 - 3.3)			1033		2.1	(1.3 - 3.5)			1014		1	(0.5 - 2)			714		1.6	(0.7 - 3.7)			619		4.5	(3 - 6.8)			637
Highest education level
No education	—	—			209		0.5	(0.1 - 2.1)			499		1.7	(1 - 3)			2012		4.7	(3.6 - 6)			1879		7.9	(3.7 - 16.4)			229		10.1	(6.6 - 15.3)			361		9.8	(6.4 - 14.8)			384
Primary education	0.1	(0 - 0.4)			659		1.6	(0.9 - 2.6)			1224		1.3	(1 - 1.7)			8505		5.6	(4.7 - 6.7)			6473		5	(3.7 - 6.6)			2545		13.1	(11.2 - 15.2)			2871		13.3	(11.5 - 15.5)			1739
Secondary+ education	0.6	(0.2 - 2)			1239		1.2	(0.9 - 1.7)			5598		2.8	(2.3 - 3.3)			11988		7.7	(6.9 - 8.6)			14978		9	(7.8 - 10.4)			12387		15.7	(13.9 - 17.7)			5951		18.9	(16.7 - 21.4)			4072
Socioeconomic status
Poorest	—	—			292		1.1	(0.5 - 2.4)			1269		1.9	(1.4 - 2.4)			5751		8	(6.6 - 9.6)			4459		11.9	(9.1 - 15.4)			2094		13.7	(11.5 - 16.4)			2251		19.5	(16.8 - 22.6)			1494
Second	—	—			433		1.6	(1 - 2.8)			1462		2	(1.5 - 2.6)			5724		7.3	(6.2 - 8.5)			5178		10.4	(7.7 - 14.1)			3113		18.3	(15.4 - 21.5)			2075		19.7	(16.5 - 23.3)			1409
Middle	0.6	(0.1 - 3.5)			478		0.9	(0.6 - 1.5)			1559		2.1	(1.6 - 2.7)			4792		7.1	(5.7 - 8.9)			5005		11.9	(8.8 - 16)			3409		15.8	(12.8 - 19.5)			1914		16.5	(13.3 - 20.4)			1225
Fourth	0.4	(0.1 - 2.1)			477		1.5	(0.9 - 2.6)			1455		2	(1.3 - 3)			3707		5.8	(4.9 - 7)			4563		7.9	(6.2 - 10)			3297		13.5	(10.8 - 16.8)			1625		17.7	(13.6 - 22.9)			1065
Highest	—	—			427		1	(0.6 - 1.7)			1576		2	(1.3 - 3.2)			2531		6	(4.7 - 7.5)			4125		4.7	(3.4 - 6.3)			3248		11.5	(8.6 - 15.3)			1318		11.1	(8 - 15.2)			1002
Contraceptive intention
Spacing	0.3	(0.1 - 1.6)			1124		1.6	(1.2 - 2.2)			3943		2	(1.7 - 2.4)			13140		7.7	(7 - 8.6)			14370		9.1	(7.8 - 10.7)			11287		17.5	(15.7 - 19.4)			6302		20.1	(17.8 - 22.7)			3683
Limiting	0.4	(0.1 - 1.6)			983		0.8	(0.5 - 1.2)			3378		2	(1.6 - 2.5)			9365		5.5	(4.7 - 6.4)			8960		6.7	(5 - 9)			3874		9.3	(7.6 - 11.2)		*	2881		12.3	(10.4 - 14.5)			2512
Marital status
Never married	—	—			313		3.7	(1.7 - 7.8)			207		3.4	(2.6 - 4.6)			3004		5.2	(4 - 6.8)			2350		7.5	(6.2 - 9.1)			6384		23.8	(19.8 - 28.4)			1680		21.2	(17.7 - 25.3)			1109
Ever married	0.4	(0.1 - 1.1)			1794		1.2	(0.9 - 1.5)			7114		1.9	(1.6 - 2.2)			19501		6.9	(6.3 - 7.5)			20980		8.8	(7.4 - 10.4)			8777		13.7	(12.4 - 15.3)		*	7503		16	(14.3 - 17.9)			5086
poorest	0	(0 - 0)			292		1.1	(0.5 - 2.4)			1269		1.9	(1.4 - 2.4)			5751		8	(6.6 - 9.6)			4459		11.9	(9.1 - 15.4)			2094		13.7	(11.5 - 16.4)			2251		19.5	(16.8 - 22.6)			1494
second	0	(0 - 0)			433		1.6	(1 - 2.8)			1462		2	(1.5 - 2.6)			5724		7.3	(6.2 - 8.5)			5178		10.4	(7.7 - 14.1)			3113		18.3	(15.4 - 21.5)			2075		19.7	(16.5 - 23.3)			1409
middle	0.6	(0.1 - 3.5)			478		0.9	(0.6 - 1.5)			1559		2.1	(1.6 - 2.7)			4792		7.1	(5.7 - 8.9)			5005		11.9	(8.8 - 16)			3409		15.8	(12.8 - 19.5)			1914		16.5	(13.3 - 20.4)			1225
fourth	0.4	(0.1 - 2.1)			477		1.5	(0.9 - 2.6)			1455		2	(1.3 - 3)			3707		5.8	(4.9 - 7)			4563		7.9	(6.2 - 10)			3297		13.5	(10.8 - 16.8)			1625		17.7	(13.6 - 22.9)			1065
highest	0	(0 - 0)			427		1	(0.6 - 1.7)			1576		2	(1.3 - 3.2)			2531		6	(4.7 - 7.5)			4125		4.7	(3.4 - 6.3)			3248		11.5	(8.6 - 15.3)			1318		11.1	(8 - 15.2)			1002
Total	0.4	(0.1 - 1)			2107		1.2	(1 - 1.6)			7321		2	(1.7 - 2.3)			22505		6.8	(6.2 - 7.4)			23330		8.4	(7.3 - 9.6)			15161		14.6	(13.3 - 16.1)			9183		16.7	(15.1 - 18.5)			6195
Data come from contraceptive use episodes from the Bangladesh 2011, Colombia 2010, Egypt 2014, Honduras 2011-12, Jordan 2009, Peru 2012, Rwanda 2010, and Senegal 2012-13 DHS surveys, with the exposure period limited to months 3–38 prior to the survey (the same recall period as Table 1).
Sig* indicates whether failure rate estimate is significantly different from the full sample estimate shown in Table 1.

## Sheet: TabA1_05
Table A1: 12-month contraceptive failure rates by contraceptive method and sociodemographic characteristics, pooled data from 8 DHS surveys conducted since 2009
	Implant					IUD					Injection					Contraceptive Pill					Condom					Withdrawal					Periodic Abstinence
	Failure rate	(95% CI)		Number of episodes		Failure rate	(95% CI)		Number of episodes		Failure rate	(95% CI)		Number of episodes		Failure rate	(95% CI)		Number of episodes		Failure rate	(95% CI)		Number of episodes		Failure rate	(95% CI)		Number of episodes		Failure rate	(95% CI)		Number of episodes
Age groups
15-19	0.290116	0.0572846	1.46234	333		3.5118	2.10365	5.83403	681		2.83419	2.21492	3.62338	4627		6.76072	5.75688	7.9321	4896		13.1151	10.7913	15.8932	5295		26.795	22.8395	31.2856	1931		23.6788	19.8973	28.0443	1019
20-24				605		1.44688	0.879384	2.37618	1982		2.33196	1.8124	2.99818	6727		5.94966	5.01304	7.05467	7440		10.147	7.59788	13.4869	3992		22.5568	18.4858	27.3634	2409		20.5006	16.7359	24.9771	1251
25-29	1.00744	0.270888	3.70916	544		1.15051	0.765236	1.72805	2193		1.77191	1.33594	2.34846	5430		5.60616	4.73261	6.63526	6285		7.82989	5.98467	10.2124	2743		17.76	14.6241	21.4794	2322		23.3252	18.6398	28.9627	1318
30-34	0.349026	0.134995	0.900865	367		0.940806	0.459537	1.92121	1498		1.87169	1.16191	3.00841	3388		6.00272	4.79625	7.50052	3821		5.94209	3.67877	9.52733	1820		13.0033	10.4179	16.1701	1605		18.0798	13.3734	24.1961	1182
35-39				198		0.610841	0.285628	1.30391	801		1.28139	0.77628	2.11164	1926		5.30854	3.88379	7.23595	2021		2.85151	1.75276	4.62263	1144		11.2723	8.02405	15.7187	1002		11.8071	9.11475	15.2257	875
40+				99		0.0203222	0.000560916	0.733724	340		0.879459	0.25238	3.0407	1065		1.8245	1.0904	3.04517	1079		0.849267	0.399198	1.80215	750		2.96444	1.26487	6.86688	690		4.33373	2.84679	6.57062	646
Highest education level
No education				210		0.513274	0.124064	2.11054	499		1.67969	0.941651	2.9874	2029		4.66268	3.62454	5.98879	1925		7.68699	3.59582	16.0291	231		9.70618	6.31377	14.7721	369		9.60339	6.27682	14.5509	387
Primary education	0.0587163	0.00824158	0.417672	662		1.57066	0.929929	2.64693	1224		1.39674	1.09542	1.78019	8733		4.89758	4.12873	5.80522	7242		4.85755	3.65661	6.43952	2620		13.6039	11.4213	16.164	2919		13.2412	11.3947	15.3599	1742
Secondary + education	0.495696	0.134759	1.81455	1274		1.18654	0.893374	1.57515	5772		2.70797	2.26295	3.23904	12401		6.38423	5.72885	7.11171	16375		8.92356	7.7358	10.2833	12893		18.7842	16.3984	21.4704	6671		20.1581	17.5526	23.0932	4162
Socioeconomic status
poorest				293		1.10888	0.532276	2.30283	1285		1.80949	1.38069	2.36983	5890		6.75808	5.61618	8.12198	4942		10.4065	7.982	13.5116	2175		16.1754	13.2077	19.7306	2446		20.5394	16.8291	24.9374	1506
second				435		1.56309	0.928838	2.62468	1495		2.13538	1.60444	2.83948	5854		6.27238	5.35631	7.33894	5643		10.3358	7.70949	13.7876	3196		20.3199	16.3937	25.0367	2243		22.1103	17.2562	28.0807	1424
middle	0.54255	0.0850042	3.42043	483		1.02087	0.627583	1.65856	1592		2.06337	1.58354	2.68659	4900		6.06751	4.87973	7.53277	5391		10.8588	8.02526	14.6104	3517		16.0579	13.2651	19.3701	2074		16.3603	13.2484	20.1141	1243
fourth	0.381299	0.0720237	2.00524	480		1.40082	0.815036	2.40249	1503		1.82864	1.21863	2.73975	3842		4.87905	4.06713	5.84804	5078		8.61902	6.78288	10.9223	3440		19.035	14.7906	24.3128	1763		17.7454	13.6857	22.8405	1090
highest				455		0.887588	0.527493	1.49165	1620		2.23667	1.46087	3.41725	2677		5.17036	4.11587	6.48573	4488		5.22604	3.80771	7.15269	3416		14.2248	10.8246	18.5765	1433		12.4651	8.99056	17.1504	1028
Contraceptive intention
Spacing	0.290524	0.0541817	1.54978	1147		1.62	1.20395	2.17822	4016		2.0192	1.68901	2.41315	13580		6.31119	5.68582	7.00275	16055		9.25965	7.95821	10.7612	11719		19.9127	17.4594	22.6608	6701		20.2335	17.8702	22.8635	3729
Limiting	0.416042	0.116311	1.48242	999		0.733414	0.468724	1.14671	3479		1.984	1.56066	2.52069	9583		4.94587	4.26083	5.73771	9487		6.32177	4.70079	8.47634	4025		12.82	10.8689	15.0906	3258		14.4038	11.6108	17.7981	2562
Marital status
Never married				313		3.7121	1.74725	7.79703	207		3.23863	2.41387	4.33886	3053		5.35514	4.08892	6.99893	2453		7.2293	6.01853	8.67218	6557		26.5603	20.4249	34.1058	1685		20.9621	17.4572	25.0573	1113
Ever married	0.3791	0.133864	1.07118	1833		1.15297	0.892837	1.48831	7288		1.90278	1.62641	2.22559	20110		5.81686	5.312	6.36806	23089		8.79705	7.45937	10.3609	9187		16.4659	14.7464	18.3635	8274		17.1322	15.0805	19.4296	5178
Socioeconomic status
Poorest 60%	0.272187	0.0563118	1.31019	1211		1.23324	0.893939	1.70022	4372		2.00328	1.71235	2.34305	16644		6.34314	5.67574	7.08603	15976		10.5749	8.84967	12.6126	8888		17.4963	15.1784	20.1243	6763		19.6971	17.3807	22.2785	4173
Richest 40%	0.430417	0.112603	1.63785	935		1.13205	0.769566	1.66383	3123		2.01114	1.51066	2.67515	6519		5.01774	4.34086	5.79694	9566		6.70268	5.51706	8.13192	6856		16.7807	13.9601	20.1013	3196		14.9522	12.0286	18.5083	2118
Total	0.349936	0.125767	0.971717	2146		1.18853	0.928494	1.52084	7495		2.00729	1.7411	2.3137	23163		5.79255	5.30613	6.32205	25542		8.37717	7.33799	9.55577	15744		17.2212	15.3919	19.2422	9959		17.6254	15.7395	19.7097	6291
Age groups
15-19	0.3	(0.1 - 1.5)		333		3.5	(2.1 - 5.8)		681		2.8	(2.2 - 3.6)		4627		6.8	(5.8 - 7.9)		4896		13.1	(10.8 - 15.9)		5295		26.8	(22.8 - 31.3)		1931		23.7	(19.9 - 28)		1019
20-24	-	-		605		1.4	(0.9 - 2.4)		1982		2.3	(1.8 - 3)		6727		5.9	(5 - 7.1)		7440		10.1	(7.6 - 13.5)		3992		22.6	(18.5 - 27.4)		2409		20.5	(16.7 - 25)		1251
25-29	1	(0.3 - 3.7)		544		1.2	(0.8 - 1.7)		2193		1.8	(1.3 - 2.3)		5430		5.6	(4.7 - 6.6)		6285		7.8	(6 - 10.2)		2743		17.8	(14.6 - 21.5)		2322		23.3	(18.6 - 29)		1318
30-34	0.3	(0.1 - 0.9)		367		0.9	(0.5 - 1.9)		1498		1.9	(1.2 - 3)		3388		6	(4.8 - 7.5)		3821		5.9	(3.7 - 9.5)		1820		13	(10.4 - 16.2)		1605		18.1	(13.4 - 24.2)		1182
35-39	-	-		198		0.6	(0.3 - 1.3)		801		1.3	(0.8 - 2.1)		1926		5.3	(3.9 - 7.2)		2021		2.9	(1.8 - 4.6)		1144		11.3	(8 - 15.7)		1002		11.8	(9.1 - 15.2)		875
40+	-	-		99		0	(0 - 0.7)		340		0.9	(0.3 - 3)		1065		1.8	(1.1 - 3)		1079		0.8	(0.4 - 1.8)		750		3	(1.3 - 6.9)		690		4.3	(2.8 - 6.6)		646
Highest education level
No education	-	-		210		0.5	(0.1 - 2.1)		499		1.7	(0.9 - 3)		2029		4.7	(3.6 - 6)		1925		7.7	(3.6 - 16)		231		9.7	(6.3 - 14.8)		369		9.6	(6.3 - 14.6)		387
Primary education	0.1	(0 - 0.4)		662		1.6	(0.9 - 2.6)		1224		1.4	(1.1 - 1.8)		8733		4.9	(4.1 - 5.8)		7242		4.9	(3.7 - 6.4)		2620		13.6	(11.4 - 16.2)		2919		13.2	(11.4 - 15.4)		1742
Secondary + education	0.5	(0.1 - 1.8)		1274		1.2	(0.9 - 1.6)		5772		2.7	(2.3 - 3.2)		12401		6.4	(5.7 - 7.1)		16375		8.9	(7.7 - 10.3)		12893		18.8	(16.4 - 21.5)		6671		20.2	(17.6 - 23.1)		4162
Socioeconomic status
Poorest	-	-		293		1.1	(0.5 - 2.3)		1285		1.8	(1.4 - 2.4)		5890		6.8	(5.6 - 8.1)		4942		10.4	(8 - 13.5)		2175		16.2	(13.2 - 19.7)		2446		20.5	(16.8 - 24.9)		1506
Second	-	-		435		1.6	(0.9 - 2.6)		1495		2.1	(1.6 - 2.8)		5854		6.3	(5.4 - 7.3)		5643		10.3	(7.7 - 13.8)		3196		20.3	(16.4 - 25)		2243		22.1	(17.3 - 28.1)		1424
Middle	0.5	(0.1 - 3.4)		483		1	(0.6 - 1.7)		1592		2.1	(1.6 - 2.7)		4900		6.1	(4.9 - 7.5)		5391		10.9	(8 - 14.6)		3517		16.1	(13.3 - 19.4)		2074		16.4	(13.2 - 20.1)		1243
Fourth	0.4	(0.1 - 2)		480		1.4	(0.8 - 2.4)		1503		1.8	(1.2 - 2.7)		3842		4.9	(4.1 - 5.8)		5078		8.6	(6.8 - 10.9)		3440		19	(14.8 - 24.3)		1763		17.7	(13.7 - 22.8)		1090
Highest	-	-		455		0.9	(0.5 - 1.5)		1620		2.2	(1.5 - 3.4)		2677		5.2	(4.1 - 6.5)		4488		5.2	(3.8 - 7.2)		3416		14.2	(10.8 - 18.6)		1433		12.5	(9 - 17.2)		1028
Contraceptive intention
Spacing	0.3	(0.1 - 1.5)		1147		1.6	(1.2 - 2.2)		4016		2	(1.7 - 2.4)		13580		6.3	(5.7 - 7)		16055		9.3	(8 - 10.8)		11719		19.9	(17.5 - 22.7)		6701		20.2	(17.9 - 22.9)		3729
Limiting	0.4	(0.1 - 1.5)		999		0.7	(0.5 - 1.1)		3479		2	(1.6 - 2.5)		9583		4.9	(4.3 - 5.7)		9487		6.3	(4.7 - 8.5)		4025		12.8	(10.9 - 15.1)		3258		14.4	(11.6 - 17.8)		2562
Marital status
Never married	-	-		313		3.7	(1.7 - 7.8)		207		3.2	(2.4 - 4.3)		3053		5.4	(4.1 - 7)		2453		7.2	(6 - 8.7)		6557		26.6	(20.4 - 34.1)		1685		21	(17.5 - 25.1)		1113
Ever married	0.4	(0.1 - 1.1)		1833		1.2	(0.9 - 1.5)		7288		1.9	(1.6 - 2.2)		20110		5.8	(5.3 - 6.4)		23089		8.8	(7.5 - 10.4)		9187		16.5	(14.7 - 18.4)		8274		17.1	(15.1 - 19.4)		5178
poorest	#REF!	(0 - 0)		293		1.1	(0.5 - 2.3)		1285		1.8	(1.4 - 2.4)		5890		6.8	(5.6 - 8.1)		4942		10.4	(8 - 13.5)		2175		16.2	(13.2 - 19.7)		2446		20.5	(16.8 - 24.9)		1506
second	0	(0 - 0)		435		1.6	(0.9 - 2.6)		1495		2.1	(1.6 - 2.8)		5854		6.3	(5.4 - 7.3)		5643		10.3	(7.7 - 13.8)		3196		20.3	(16.4 - 25)		2243		22.1	(17.3 - 28.1)		1424
middle	0.3	(0.1 - 3.4)		483		1	(0.6 - 1.7)		1592		2.1	(1.6 - 2.7)		4900		6.1	(4.9 - 7.5)		5391		10.9	(8 - 14.6)		3517		16.1	(13.3 - 19.4)		2074		16.4	(13.2 - 20.1)		1243
fourth	0.4	(0.1 - 2)		480		1.4	(0.8 - 2.4)		1503		1.8	(1.2 - 2.7)		3842		4.9	(4.1 - 5.8)		5078		8.6	(6.8 - 10.9)		3440		19	(14.8 - 24.3)		1763		17.7	(13.7 - 22.8)		1090
highest	0	(0 - 0)		455		0.9	(0.5 - 1.5)		1620		2.2	(1.5 - 3.4)		2677		5.2	(4.1 - 6.5)		4488		5.2	(3.8 - 7.2)		3416		14.2	(10.8 - 18.6)		1433		12.5	(9 - 17.2)		1028
Total	0.3	(0.1 - 1)		2146		1.2	(0.9 - 1.5)		7495		2	(1.7 - 2.3)		23163		5.8	(5.3 - 6.3)		25542		8.4	(7.3 - 9.6)		15744		17.2	(15.4 - 19.2)		9959		17.6	(15.7 - 19.7)		6291
Data come from contraceptive use episodes from the Bangladesh 2011, Colombia 2010, Egypt 2014, Honduras 2011-12, Jordan 2009, Peru 2012, Rwanda 2010, and Senegal 2012-13 DHS surveys

## Sheet: TabA4_09
Appendix Table 4: Adjusted hazard ratios of contraceptive failure within the first year of use by contraceptive method, pooled data from 8 DHS surveys conducted since 2009 with a 3-year recall period
		IUD			Injection			Contraceptive Pill			Male Condom			Withdrawal			Periodic Abstinence
		Hazard ratio	95% CI		Hazard ratio	95% CI		Hazard ratio	95% CI		Hazard ratio	95% CI		Hazard ratio	95% CI		Hazard ratio	95% CI
		cal02_IUD			cal02_inj				cal02_pill		cal02_mcond			cal02_withd			cal02_pabs
		b			b	ci95		b	ci95		b	ci95
	events
observation interval=0	observation interval=0	1	1.000,1.000		1	1.000,1.000		1	1.000,1.000		1	1.000,1.000		1	1.000,1.000		1	1.000,1.000
observation interval=3	observation interval=3	2.226**	1.197,4.139		0.949	0.672,1.341		1.067	0.875,1.302		1.211	0.925,1.584		1.255**	1.029,1.531		1.214*	0.964,1.527
observation interval=6	observation interval=6	1.499	0.693,3.245		0.908	0.617,1.337		1.017	0.832,1.244		1.485***	1.102,2.001		1.137	0.918,1.409		1.199	0.938,1.532
observation interval=9	observation interval=9	2.469**	1.193,5.111		1.289	0.859,1.932		1.159	0.960,1.400		1.438**	1.016,2.036		1.620***	1.327,1.979		1.335**	1.047,1.702
Armenia 2005	Armenia 2005	0.001***	0.000,0.006		0.238	0.027,2.132		0.001***	0.000,0.010		0.013***	0.007,0.027		0.031***	0.021,0.045		0.039***	0.021,0.071
Bangladesh 2011	Bangladesh 2011	0.002***	0.000,0.010		0.001***	0.001,0.003		0.006***	0.004,0.008		0.012***	0.008,0.017		0.010***	0.006,0.017		0.005***	0.003,0.008
Colombia 2010	Colombia 2010	0.003***	0.001,0.008		0.005***	0.003,0.008		0.007***	0.005,0.010		0.006***	0.004,0.009		0.010***	0.007,0.016		0.022***	0.015,0.033
Dominican Republic 1996	Dominican Republic 1996	0.001***	0.000,0.007		0.001***	0.000,0.009		0.009***	0.006,0.013		0.019***	0.010,0.036		0.021***	0.014,0.031		0.039***	0.026,0.058
Egypt 2014	Egypt 2014	0.001***	0.000,0.003		0.001***	0.000,0.003		0.010***	0.007,0.014		0.016***	0.005,0.049		0.001***	0.000,0.006		0.011***	0.003,0.046
Honduras 2011-12	Honduras 2011-12	0.003***	0.001,0.006		0.002***	0.001,0.005		0.004***	0.003,0.006		0.004***	0.002,0.007		0.009***	0.006,0.014		0.011***	0.007,0.018
Jordan 2009	Jordan 2009	0.001***	0.000,0.002		0.002***	0.000,0.006		0.011***	0.007,0.018		0.022***	0.013,0.037		0.014***	0.010,0.021		0.029***	0.019,0.045
Kenya 1998	Kenya 1998	0.001***	0.000,0.004		0.002***	0.001,0.005		0.003***	0.002,0.006		0.007***	0.003,0.016		0.018***	0.007,0.047		0.015***	0.010,0.024
Morocco 1992	Morocco 1992	0.002***	0.000,0.011		0.029***	0.009,0.089		0.008***	0.006,0.011		0.041***	0.019,0.089		0.017***	0.009,0.030		0.033***	0.023,0.050
Peru 2012	Peru 2012	0.000***	0.000,0.003		0.001***	0.001,0.002		0.005***	0.003,0.007		0.014***	0.009,0.021		0.018***	0.012,0.026		0.021***	0.014,0.030
Philippines 2003	Philippines 2003	0.000***	0.000,0.000		0.001***	0.000,0.003		0.004***	0.003,0.007		0.019***	0.010,0.037		0.021***	0.015,0.030		0.015***	0.010,0.023
Rwanda 2010	Rwanda 2010	0.000***	0.000,0.000		0.002***	0.001,0.003		0.006***	0.004,0.010		0.014***	0.006,0.031		0.020***	0.012,0.032		0.016***	0.009,0.027
Senegal 2012-13	Senegal 2012-13	0.000***	0.000,0.000		0.002***	0.000,0.007		0.004***	0.001,0.011		0.003***	0.001,0.011		0.000***	0.000,0.000		0.000***	0.000,0.000
Turkey 2003	Turkey 2003	0.001***	0.000,0.002		0.007***	0.002,0.026		0.011***	0.007,0.017		0.012***	0.007,0.019		0.013***	0.009,0.018		0.015***	0.007,0.032
Zimbabwe 2005-06	Zimbabwe 2005-06	0.000***	0.000,0.000		0.002***	0.001,0.005		0.002***	0.001,0.003		0.007***	0.003,0.015		0.006***	0.003,0.013		0.000***	0.000,0.000
Age <20 (ref)	<20	1	—		1	—		1	—		1	—		1	—		1	—
20–24	20-24	0.616	0.297,1.279		0.997	0.698,1.424		0.854	0.670,1.089		0.514***	0.361,0.730		0.527***	0.387,0.716		0.738**	0.548,0.992
25–29	25-29	0.632	0.285,1.400		0.71	0.462,1.091		0.778	0.574,1.053		0.304***	0.195,0.474		0.459***	0.333,0.632		0.825	0.605,1.125
30–34	30-34	0.476	0.168,1.346		0.735	0.437,1.235		0.838	0.574,1.224		0.276***	0.158,0.483		0.412***	0.276,0.614		0.562***	0.390,0.810
35–39	35-39	0.418	0.143,1.221		0.638	0.341,1.192		0.746	0.474,1.172		0.120***	0.063,0.228		0.363***	0.207,0.636		0.406***	0.270,0.611
40+	40+	0.014***	0.002,0.117		0.454	0.141,1.467		0.299***	0.163,0.548		0.044***	0.018,0.108		0.047***	0.019,0.120		0.153***	0.088,0.268
No formal education	no edu	0.512	0.117,2.242		0.803	0.418,1.541		0.852	0.620,1.169		1.005	0.441,2.291		1.042	0.630,1.722		1.309	0.777,2.205
Primary education	primary	1.1	0.503,2.403		0.543***	0.376,0.784		1.121	0.888,1.413		0.732	0.499,1.075		1.064	0.795,1.422		0.945	0.741,1.206
Secondary+ education (ref)	secondary +	1	—		1	—		1	—		1	—		1	—		1	—
Poorest quintle	poorest	1.055	0.333,3.342		1.345	0.825,2.193		1.486*	0.977,2.260		2.132***	1.341,3.391		1.551*	0.938,2.564		1.991***	1.259,3.146
Poorer quintile	poorer	1.509	0.682,3.336		1.231	0.753,2.010		1.318	0.900,1.932		1.872**	1.159,3.023		1.971***	1.255,3.096		1.960***	1.249,3.077
Middle quintile	middle	0.744	0.350,1.583		1.145	0.721,1.820		1.21	0.821,1.785		2.169***	1.429,3.293		1.744**	1.113,2.733		1.485*	0.960,2.298
Wealthier quintile	richer	1.369	0.626,2.992		0.984	0.560,1.728		1.016	0.717,1.438		1.568**	1.068,2.301		1.542*	0.986,2.410		1.760**	1.099,2.820
Wealthiest quintile (ref)	0	1	—		1	—		1	—		1	—		1	—		1	—
Intention to limit (ref=space)	limiting	0.602	0.321,1.128		1.417*	0.986,2.037		0.740**	0.574,0.953		1.083	0.753,1.557		0.699**	0.512,0.953		0.893	0.686,1.163
Rural residence (ref=urban)	rural	1.032	0.532,2.003		0.839	0.579,1.217		0.799**	0.648,0.984		1.029	0.777,1.364		1.022	0.812,1.286		0.894	0.711,1.125
Never married (ref=ever married)	never married	0.999	0.430,2.322		0.962	0.654,1.413		0.713*	0.507,1.003		0.759*	0.548,1.050		1.077	0.809,1.434		0.885	0.686,1.141
	N
*Significant at p<0.1, **p<0.05, ***p<0.01.
Hazard ratios are adjusted for all covariates in the model. All models include survey-level fixed effects and woman-level random effects.

## Sheet: Diff1
Table 1: Differences in 12-month contraceptive failure rates by contraceptive method and sociodemographic characteristics, pooled data from 16 DHS surveys and 8 DHS surveys
	Implant					IUD						Injection						Contraceptive Pill						Condom						Withdrawal						Periodic Abstinence
	Failure rate	(95% CI)		Number of episodes		Failure rate	(95% CI)			Number of episodes		Failure rate	(95% CI)			Number of episodes		Failure rate	(95% CI)			Number of episodes		Failure rate	(95% CI)			Number of episodes		Failure rate	(95% CI)			Number of episodes		Failure rate	(95% CI)			Number of episodes
	Diff					Diff						Diff						Diff						Diff						Diff						Diff
Age groups
15-19	-0.0413816					-1.01815						-0.095819						-0.0865593						0.297488						-2.57589						-0.650694
20-24						0.247306						-0.192499						-0.555809						0.493739						5.42364						2.31768
25-29	-0.210699					-0.345238						-0.100663						-0.649451						0.441626						3.46061						2.22472
30-34	-0.0484262					0.31						0.639198						-0.880236						-0.77799						-0.231452						2.48159
35-39						-0.167779						0.164501						0.0104184						1.06928						2.86105						0.630362
40+						-0.00498967						-0.149512						-0.133607						0.212195						2.42674						1.5992
Highest education level
No education						-0.199967						0.436782						2.20216						-1.79766						3.1361						7.2728
Primary education	-0.00645515					0.0509529						0.0642195						0.414231						2.50225						2.18264						4.24263
Secondary + education	-0.124043					-0.0778522						-0.213869						-1.39185						-0.0964451						3.13473						0.908701
Socioeconomic status
poorest						-0.224126						-0.157115						0.434657						-1.7461						3.34463						0.543463
second						0.119997						0.309462						-0.249197						-0.209007						1.09452						3.26887
middle	-0.0618536					-0.0193992						0.068347						-0.508709						-0.416513						1.26124						0.390251
fourth	-0.0508805					-0.298889						-0.187211						-0.780928						0.170652						3.92531						0.959698
highest						0.155971						-0.00992727						-0.958717						1.51099						3.57748						6.25393
Contraceptive intention
Spacing	-0.0536127					-0.00477564						-0.0294403						-1.06325						0.306307						2.0547						2.24599
Limiting	-0.0542105					-0.127166						0.0650749						0.259067						-0.296921						3.71869			*			1.49524
Marital status
Never married						-0.638014						-0.555586						-0.554428						-0.309691						3.30948						-2.94317
Ever married	-0.0628746					-0.0264002						0.0607141						-0.472847						0.185299						2.92647			*			3.01254
Socioeconomic status
Poorest 60%	-0.0213888					-0.0198108						0.0766276						-0.136148						-0.609109						1.88395						1.30228
Richest 40%	-0.101585					-0.063436						-0.107074						-0.865472						0.906256						3.77343						3.68013
Total	-0.0554251					-0.0401123						0.0101534						-0.461541						0.146445						2.60932						2.25201

[truncated: 3 more sheets: Diff2, Diff1_05, Diff2_05]
